# Supplementary material for: The Perceptions and Use of Urban Neighborhood Parks Since the Outbreak of COVID-19: A Case Study in South Korea
Source: Int J Environ Res Public Health. 2023 Feb 27;20(5):4259. doi: 10.3390/ijerph20054259 (PMC10002250; doi:10.3390/ijerph20054259)
Supplement: Supplementary file 1 [file ijerph-20-04259-s001.zip]

Archive with 1 entries (1 files):
- ijerph-2197971-supplementary.pdf
